# Supplementary material for: Downregulation of the Transglutaminase 2–NF-κB Inflammatory Axis by a Fusion Protein of Cementoin and Secretory Leukocyte Protease Inhibitor Reduces Corneal Angiogenesis
Source: Int J Mol Sci. 2026 Apr 2;27(7):3247. doi: 10.3390/ijms27073247 (PMC13073199; doi:10.3390/ijms27073247)
Supplement: Supplementary file 1 [file ijms-27-03247-s001.zip]

Archive with 1 entries (1 files):
- ijms-4187175-supplementary.pdf
